# Supplementary material for: Survey of genome sequences in a wild sweet potato, Ipomoea trifida (H. B. K.) G. Don
Source: DNA Res. 2015 Mar 24;22(2):171–9. doi: 10.1093/dnares/dsv002 (PMC4401327; doi:10.1093/dnares/dsv002)
Supplement: Supplementary Data [file supp_dsv002_dsv002supp_tables.xlsx]

## Sheet: Supplementary Table S1
Supplementary Table S1 Investigation of heterozygosity using 14 SSR markers in generations S1, S7, and S10 of single-seed descent lines.
SSR marker	Primer sequences		S1a)								S7a)								S10a)
	Fw_primer (5' to 3')	Rv_primer (5' to 3')	1	2	3	4	5	6	7	8	1	2	3	4	5	6	7	8	1	2	3	4	5	6	7	8
IES0024	CCAACCAAAGTGTCTGTGTGA	ACCCAGTGGAAGTAAGGGCT	hetero	hetero	homo	homo	hetero	homo	hetero	hetero	homo	homo	homo	homo	homo	homo	homo	homo	homo	homo	homo	homo	homo	homo	homo	homo
IES0034	AATAACCGCTACAACAGCCG	GTTAATCCCTGCGTTCTCCA	homo	hetero	homo	hetero	hetero	homo	homo	hetero	homo	homo	homo	homo	homo	homo	homo	homo	homo	homo	homo	homo	homo	homo	homo	homo
IES0052	AACGACCAATGTCTTCTCCG	CGAAAGCATTCCCCATTCTA	homo	homo	homo	hetero	hetero	homo	hetero	hetero	homo	homo	homo	homo	homo	homo	homo	homo	homo	homo	homo	homo	homo	homo	homo	homo
IES0091	GAATCAGAAACCTCCCCTCC	GTAAATCCCACCGACCCTTT	homo	hetero	homo	homo	homo	homo	hetero	homo	homo	homo	homo	homo	homo	homo	homo	homo	homo	homo	homo	homo	homo	homo	homo	homo
IES0109	GATGCGTCCATTGTTGTGAC	TGTGTTGCAGGGGATAGTGA	homo	homo	hetero	hetero	hetero	homo	homo	hetero	homo	homo	homo	homo	homo	homo	homo	homo	homo	homo	homo	homo	homo	homo	homo	homo
IES0117	CCATCAACAACAACACTCGG	TTCAAGAAAACCAGTTCGGG	hetero	hetero	homo	homo	homo	hetero	homo	hetero	homo	homo	homo	homo	homo	homo	homo	homo	homo	homo	homo	homo	homo	homo	homo	homo
IES0213	AAATGACTTCACACCCGAGG	CATGTTCTGCGCAAAATAACA	homo	homo	homo	hetero	hetero	homo	hetero	hetero	homo	homo	homo	homo	homo	homo	homo	homo	homo	homo	homo	homo	homo	homo	homo	homo
IES0473	GCTTTCTCGTTGAGCAGAGG	TGGTTGGCAAATGAGTGTGT	hetero	homo	homo	homo	homo	homo	homo	homo	homo	homo	homo	homo	homo	homo	homo	homo	homo	homo	homo	homo	homo	homo	homo	homo
IES0474	CATTGTTTAGGAGGCCAGGA	TCCGGTGACGTAGTGTTTCA	hetero	homo	homo	hetero	hetero	homo	hetero	hetero	homo	homo	homo	homo	homo	homo	homo	homo	homo	homo	homo	homo	homo	homo	homo	homo
IES0724	ATCAGAGCCTGGCAAAGAAA	GGGGAACTTCAGCTAAGCAA	homo	hetero	hetero	hetero	homo	hetero	homo	homo	homo	homo	homo	homo	homo	homo	homo	homo	homo	homo	homo	homo	homo	homo	homo	homo
IES0780	CAGTTCGGATGAGGATCGTT	TACGTTGTTGTGCAGCTTCC	hetero	hetero	homo	homo	hetero	homo	homo	homo	homo	homo	homo	homo	homo	homo	homo	homo	homo	homo	homo	homo	homo	homo	homo	homo
IES0955	TGTATCTATCGGGAGGGACG	CACGACAGAAATTGAAGCCA	hetero	hetero	hetero	hetero	hetero	homo	hetero	hetero	homo	homo	homo	homo	homo	homo	homo	homo	homo	homo	homo	homo	homo	homo	homo	homo
IES1020	AGTTCAGCTCACCGCATTTT	GTAGATTGCTCTCCCAAGCG	homo	hetero	homo	homo	homo	homo	hetero	hetero	homo	homo	homo	homo	homo	homo	homo	homo	homo	homo	homo	homo	homo	homo	homo	homo
IES1183	GAGGAAATGCGTAGGAAGCA	ACCTCACTGTTGGGCACATT	homo	hetero	hetero	hetero	hetero	hetero	homo	hetero	homo	homo	homo	homo	homo	homo	homo	homo	homo	homo	homo	homo	homo	homo	homo	homo
a) '1' to '8' represent IDs of single-seed descent lines.

## Sheet: Supplementary Table S2
Supplementary Table S2. I. trifida Illumina sequences obtained in this study.
Lines	Accession #a)	Library	Expected insert size (kb)	Number of reads	Number of reads (after trimming)	Total bases (after trimming)
Mx23Hm	DRX021659	Paired-end	0.3	709879448	644718884	64471888400
Mx23Hm	DRX021660	Mate-pair	3	303376212	169337946	16933794600
Mx23Hm	DRX021661	Mate-pair	10	309072340	169409396	16940939600
0431-1	DRX021652	Paired-end	0.5	907144044	803374485	80337448500
0431-1	DRX021653	Mate-pair	2	315309640	188010330	18801033000
0431-1	DRX021654	Mate-pair	5	237437192	143074803	14307480300
0431-1	DRX021655	Mate-pair	8	310579290	187408181	18740818100
0431-1	DRX021656	Mate-pair	10	317339406	196441612	19644161200
0431-1	DRX021657	Mate-pair	15	314670108	193292409	19329240900
0431-1	DRX021658	Mate-pair	20	295796362	181006539	18100653900
a) EXPERIMENT accession numbers registered in DDBJ Sequence Read Archive (DRA).

## Sheet: Supplementary Table S3
Supplementary Table S3. Assembly statistics of Mx23Hm and 0431-1 in each sequence data.
		Mx23Hm					0431-1				Mx23Hm				0431-1
		SOAPdenovo2 (k=81)		GapCloser 1.10	SSPACE2.0	Drafta)	SOAPdenovo2 (k=91)		GapCloser 1.10	Drafta)	Platanus 1.2.1				Platanus 1.2.1
		Contig	Scaffold	Scaffold (gap closed)	Superscaffold	ITR_r1.0	Contig	Scaffold	Scaffold (gap closed)	ITRk_r1.0	Contig	Scaffold	Scaffold (gap closed)	Scaffold (gap closed) (≥300 bases)	Contig	Scaffold	Scaffold (gap closed)	Scaffold (gap closed) (≥300 bases)
All	A	162302190	135505099	135707441	135125856	108919552	239724715	205335023	212308163	155339270	153731301	77790975	77967509	72474491	263798384	169617603	172257361	109833949
	T	154764940	132052146	132243269	132501740	108380339	227302886	198725327	205594647	154432148	152952631	77780549	77958591	72422392	263759115	169562301	172204780	109728791
	G	89957258	75514559	75609389	75762037	60024339	134624175	116079909	120100480	86821603	88852001	44355572	44424348	40988959	153609780	97004617	98466048	60679864
	C	93514157	77187667	77280522	77071393	60253902	140706174	119304386	123355325	87276414	88570164	44314035	44383698	40979413	152992911	96716446	98174254	60640884
	N	0	567787	2460	175434258	175412753	0	25196008	1529420	228286152	0	22363305	20908041	20902482	0	64324534	56551728	56551728
	Total (ACGT)	500538545	420259471	420840621	420461026	337578132	742357950	639444645	661358615	483869435	484106097	244241131	244734146	226865255	834160190	532900967	541102443	340883488
	G+C% (ACGT)	36.6548	36.3352	36.3296	36.349	35.6297	37.0886	36.8107	36.8115	35.9804	36.6494	36.3041	36.2876	36.1	36.7559	36.3522	36.3	35.6
All	Number of sequences	1704803	740762	740762	628430	77400	2979946	1578945	1578945	181194	1536373	168387	168387	68421	3926526	1614298	1614298	68900
	Total length (bases)	500538545	420827258	420843081	595895284	512990885	742357950	664640653	662888035	712155587	484106097	266604436	265642187	247767737	834160190	597225501	597654171	397435216
	Average length (bases)	293	568	568	948	6627.79	249	420	419	3930.35	315.097	1583.28	1577.57	3621.22	212.442	369.96	370.225	5768.29
	Max length (bases)	48743	52723	52723	910847	910847	17802	119070	118776	1352076	26656	1486406	1483494	1483494	21389	4600254	4604293	4604293
	Min length (bases)	82	100	100	100	300	92	100	100	300	87	100	87	300	84	100	100	300
	N50 length (bases)	1179	3370	3370	25876	42586	350	1183	1174	36283	1034	98418	98181	112228	271	48152	48174	255673
≥100 b	Number of sequences	897967	740762	740762	628430	-	2236247	1578945	1578945	-	999251	168387	168375	-	2372024	1614298	1614298	-
	Total length (bases)	430882250	420827258	420843081	595895284	-	672181616	664640653	662888035	-	435039792	266604436	265641127	-	695053376	597225501	597654171	-
	Average length (bases)	479	568	568	948	-	300	420	419	-	435.366	1583.28	1577.68	-	293.021	369.96	370.225	-
≥200 b	Number of sequences	310596	214897	214897	127634	-	1063912	519853	519853	-	346189	103812	103773	-	822775	147451	147451	-
	Total length (bases)	347319181	345984461	346000284	525058766	-	507831638	517072173	515319555	-	344075546	257351264	256382563	-	480094770	415005428	415434098	-
	Average length (bases)	1118	1610	1610	4113	-	477	994	991	-	993.895	2479.01	2470.61	-	583.507	2814.53	2817.44	-
≥300 b	Number of sequences	197842	149362	149357	77611	77400	717935	368626	368625	181194	219936	69023	68421	68421	489878	68900	68900	68900
	Total length (bases)	320098109	330252667	330267036	513123966	512990885	421441492	479876154	478123240	712155587	313691997	248841558	247767737	247767737	400056525	397006546	397435216	397435216
	Average length (bases)	1617	2211	2211	6611	6627.79	587	1301	1297	3930.35	1426.29	3605.2	3621.22	3621.22	816.645	5762.07	5768.29	5768.29
≥400 b	Number of sequences	152940	122382	122356	60868	60754	451844	289150	288980	122178	171710	49251	48704	48704	352283	55892	55892	55892
	Total length (bases)	304685908	320942170	320949472	507373753	507274210	329934075	452684009	450868890	692077077	297120192	242001411	240947345	240947345	352715629	392562979	392991649	392991649
	Average length (bases)	1992	2622	2623	8335	8349.64	730	1565	1560	5664.5	1730.36	4913.63	4947.18	4947.18	1001.23	7023.6	7031.27	7031.27
≥500 b	Number of sequences	128979	105915	105889	52313	52239	304032	248522	247143	98224	145258	36059	35650	35650	271922	49402	49341	49341
	Total length (bases)	294019340	313598650	313604830	503571334	503489384	264133660	434572280	432195225	681432337	285334586	236113196	235120053	235120053	316904581	389664153	390064133	390064133
	Average length (bases)	2279	2960	2961	9626	9638.19	868	1748	1748	6937.53	1964.33	6547.97	6595.23	6595.23	1165.42	7887.62	7905.48	7905.48
≥1 Kb	Number of sequences	80641	70464	70456	39455	39433	66053	134848	134259	56433	87167	9464	9422	9422	105349	24521	24642	24642
	Total length (bases)	260157095	288708452	288723064	494889569	494841789	103477242	354696191	352682218	653410539	244388539	218286050	217567888	217567888	200981329	371618862	372125863	372125863
	Average length (bases)	3226	4097	4097	12543	12548.9	1566	2630	2626	11578.5	2803.68	23064.9	23091.5	23091.5	1907.77	15155.1	15101.3	15101.3
≥2 Kb	Number of sequences	45574	44959	44963	35816	35805	9844	62665	62280	32351	44706	6016	6011	6011	30251	9116	9181	9181
	Total length (bases)	210244417	252322344	252352283	490047631	490013081	30414962	253220115	251466507	615993728	184241856	213620020	212949600	212949600	98803827	350717527	351143030	351143030
	Average length (bases)	4613	5612	5612	13682	13685.6	3089	4040	4037	19040.9	4121.19	35508.6	35426.7	35426.7	3266.13	38472.7	38246.7	38246.7
≥3 Kb	Number of sequences	29361	32239	32241	19748	19744	3448	34054	33791	24648	26506	4924	4883	4883	12401	5456	5479	5479
	Total length (bases)	170506607	221049009	221075164	446067964	446052885	15239670	183580397	182130165	597902783	139776416	210929542	210169511	210169511	55834469	341838437	342163620	342163620
	Average length (bases)	5807	6856	6856	22588	22591.8	4419	5390	5389	24257.7	5273.39	42837	43041.1	43041.1	4502.42	62653.7	62450	62450
≥4 Kb	Number of sequences	20056	24021	24025	16471	16470	1564	20098	19915	22139	16692	3817	3800	3800	6012	4063	4074	4074
	Total length (bases)	138286904	192502109	192536563	435370556	435365009	8807584	135494991	134319190	589405037	105879932	207057785	206377814	206377814	33930102	337123351	337399254	337399254
	Average length (bases)	6895	8013	8014	26432	26433.8	5631	6741	6744	26622.9	6343.15	54246.2	54310	54310	5643.73	82974	82817.7	82817.7
≥5 Kb	Number of sequences	13870	18275	18277	16072	16071	807	12541	12414	20253	10696	3091	3077	3077	3102	3420	3428	3428
	Total length (bases)	110650879	166799779	166825556	433577640	433572093	5458003	101872776	100946568	580987248	79153492	203813415	203145467	203145467	21038982	334238901	334495574	334495574
	Average length (bases)	7977	9127	9127	26977	26978.5	6763	8123	8131	28686.5	7400.29	65937.7	66020.6	66020.6	6782.39	97730.7	97577.5	97577.5
a) Draft genome sequence finally determined in this study

## Sheet: Supplementary Table S4
Supplementary Table S4. Assembly statistics of I. trifida including core candidates and line-specific sequences.
		Mx23Hm		0431-1		Core candidates		Line-specific
	Sequence ID	Alla)	ITR_r1.0b)	Alla)	ITRk_r1.0b)	Mx23Hmc) (ITR_r1.0)	0431-1c) (ITRk_r1.0)	Mx23HM (ITR_r1.0)	0431-1 (ITRk_r1.0)
Total	Number of sequences	559634	77400	1329399	181194	190293	443290	249419	445463
	Total length (bases)	584739378	512990885	885069861	712155587	239612209	353499387	273378676	358656200
	Average length (bases)	1044	6627	665	3930	1259	797	1096	805
	Max length (bases)	910847	910847	1352076	1352076	29275	24385	45927	86142
	Min length (bases)	100	300	100	300	272	272	1	1
	N50 length (bases)	27933	42586	21379	36283	1967	994	3081	2280
	A	131896885	108919552	210484383	155339270	76987271	113005569	31932281	42333701
	T	129365664	108380339	204962168	154432148	76759294	112425218	31621045	42006930
	G	73398090	60024339	119276123	86821603	42880909	63895997	17143430	22925606
	C	74665948	60253902	122061035	87276414	42979398	64168960	17274504	23107454
	N	175412791	175412753	228286152	228286152	5337	3643	175407416	228282509
	Total (ATGC)	409326587	337578132	656783709	483869435	239606872	353495744	97971260	130373691
	GC% (GC/ATGC)	0.362	0.356	0.367453	0.359804	0.358	0.362	0.351	0.353
≥100 b	Number of sequences	559634	-	1329399	-	-	-	176509	314042
	Total length (bases)	584739378	-	885069861	-	-	-	270337363	355474277
	Average length (bases)	1044	-	665	-	-	-	1531	1131
≥150 b	Number of sequences	315277	-	685912	-	-	-	160587	292548
	Total length (bases)	555884402	-	810649455	-	-	-	268376818	352805857
	Average length (bases)	1763	-	1181	-	-	-	1671	1205
≥200 b	Number of sequences	127160	-	314558	-	190293	443290	148199	272803
	Total length (bases)	524863426	-	744806079	-	239612209	353499387	266227471	349365083
	Average length (bases)	4127	-	2367	-	1259	797	1796	1280
≥300 b	Number of sequences	77400	77400	181194	181194	184062	425848	130017	237041
	Total length (bases)	512990885	512990885	712155587	712155587	237811828	348451666	261733210	340505618
	Average length (bases)	6627	6627	3930	3930	1292	818	2013	1436
≥400 b	Number of sequences	60754	60754	122178	122178	152342	309069	104158	192941
	Total length (bases)	507274210	507274210	692077077	692077077	226841797	308235234	252837587	325366253
	Average length (bases)	8349	8349	5664	5664	1489	997	2427	1686
≥500 b	Number of sequences	52239	52239	98224	98224	131347	240808	89657	166845
	Total length (bases)	503489384	503489384	681432337	681432337	217471841	277815357	246383822	313703699
	Average length (bases)	9638	9638	6937	6937	1655	1153	2748	1880
≥1 kb	Number of sequences	39433	39433	56433	56433	75383	94653	60649	93710
	Total length (bases)	494841789	494841789	653410539	653410539	177623509	175925058	226266044	261727518
	Average length (bases)	12548	12548	11578	11578	2356	1858	3730	2792
≥2 kb	Number of sequences	35805	35805	32351	32351	33233	25922	43204	42989
	Total length (bases)	490013081	490013081	615993728	615993728	118263426	82117855	201205215	190727861
	Average length (bases)	13685	13685	19040	19040	3558	3167	4657	4436
≥3 kb	Number of sequences	19744	19744	24648	24648	16657	9650	18593	27785
	Total length (bases)	446052885	446052885	597902783	597902783	77932006	43040361	138265742	153488073
	Average length (bases)	22591	22591	24257	24257	4678	4460	7436	5524
≥4 kb	Number of sequences	16470	16470	22139	22139	8935	4444	15374	18914
	Total length (bases)	435365009	435365009	589405037	589405037	51386522	25273091	127313362	122854401
	Average length (bases)	26433	26433	26622	26622	5751	5687	8281	6495
≥5 kb	Number of sequences	16071	16071	20253	20253	4971	2278	12992	13654
	Total length (bases)	433572093	433572093	580987248	580987248	33777117	15670169	116491207	99355637
	Average length (bases)	26978	26978	28686	28686	6794	6878	8966	7276
a) Genome sequence assembled in this study.
b) Draft genome sequence finally determined in this study. The sequences <300 bases were excluded from all of the sequences written in columns C and E.
c) Contigs <200 bases were excluded in core candidates becase of under threshold (LAST score=272)

## Sheet: Supplementary Table S5
Supplementary Table S5. Length and ratio of repetitive sequences in I. trifida.
					Mx23Hm (ITR_r1.0)		0431-1 (ITRk_r1.0)		Core candidates (Mx23Hm/ITR_r1.0)		Core candidates (0431-1/ITRk_r1.0)		Line-specific (Mx23Hm/ITR_r1.0)		Line-specific (0431-1/ITRk_r1.0)
					Length occupied (bases)	% of whole genomeb)	Length occupied (bases)	% of whole genomeb)	Length occupied (bases)	% of whole core candidate genomeb)	Length occupied (bases)	% of whole core candidate genomeb)	Length occupied (bases)	% of whole line-specific genomeb)	Length occupied (bases)	% of whole line-specific genomeb)
Known repeats	Interspersed repeats	Class I	SINEs		30803	0.0091247	46958	0.00970468	16162	0.00674522	25789	0.00729542	14641	0.0149442	21315	0.0163492
			LINEs		2555501	0.75701	3717771	0.768342	1256650	0.524463	1902029	0.538063	1301365	1.32831	1820051	1.39603
			LTR elements	Total	13664150	4.0477	21465767	4.43627	5835135	2.4353	9710553	2.74701	7832923	7.99512	11766717	9.02538
				Copia	8561695	2.53621	13552189	2.80079	3880818	1.61966	6406803	1.81241	4683083	4.78006	7153310	5.48677
				Gypsy	4921597	1.45791	7659939	1.58306	1867865	0.779554	3147606	0.890423	3054634	3.11789	4513480	3.46196
		Class II	DNA elements		4909430	1.45431	6705369	1.38578	2240219	0.934956	3381498	0.956588	2678146	2.7336	3338300	2.56056
		Unclassified			155	4.59153e-05	63	1.302e-05	116	4.84126e-05	63	1.7822e-05	39	3.98076e-05	0	0
	Helitrons				1203990	0.356655	1819984	0.376131	593246	0.247591	928168	0.262568	610820	0.623469	892069	0.68424
	Low complexitya)				11602146	3.43688	14734605	3.04516	6837798	2.85376	9197440	2.60185	4774670	4.87354	5551691	4.25829
	Unknown				17684	0.00523849	26031	0.00537976	11069	0.00461965	16485	0.00466342	6667	0.00680506	9546	0.00732203
	Subtotal				34190893	10.1283	48807552	10.0869	16889146	7.04869	25340241	7.16847	17327674	17.6865	23512477	18.0347
Unique repeats	Unknown				108548996	32.1552	182007170	37.6149	49375878	20.607	83890115	23.7316	61689787	62.9672	102865531	78.9005
	Low complexitya)				434	0.000128563	299	6.17935e-05	235	9.80773e-05	183	5.17687e-05	199	0.000203121	116	8.8975e-05
	Subtotal				108549430	32.1554	182007469	37.615	49376113	20.6071	83890298	23.7316	61689986	62.9674	102865647	78.9006
Total					142740323	42.2836	230815021	47.7019	66265259	27.6558	109230539	30.9001	79017660	80.6539	126378124	96.9353
a) Primarily poly-purine/poly-pyrimidine stretches, or regions of extremely high AT or GC content. Stretches of DNA (100 bases) were masked when they were >87% AT or >89% GC, and 30 bp stretches were masked when they contained 29 A/T (or GC) nucleotides.
b) N bases were excluded from the calculation. Total lengths were 337,578,132 bp (ITR_r1.0), 483,869,435 bp (ITRk_r1.0), 239,606,872 bp (core candidate of ITR_r1.0), 353,495,744 bp (core candidate of ITRk_r1.0), 97,971,260 bp (line-specific of ITR_r1.0) and 130,373,691 bp (line-specific of ITRk_r1.0).

## Sheet: Supplementary Table S6
Supplementary Table S6. Numbers of A, T, G, and C nucleotides of the repeat-masked sequences in the assembled genomes.
	Mx23Hm	0431-1	Core candidates		Line-specific
	ITR_r1.0_masked	ITRk_r1.0_masked	Mx23Hm (ITR_r1.0_masked)	0431-1 (ITRk_r1.0_masked)	Mx23Hm (ITR_r1.0_masked)	0431-1 (ITRk_r1.0_masked)
A	61612865	81447702	49320224	65415351	12292641	16032351
T	61405527	81033913	49187846	65089805	12217681	15944108
G	34896587	45733839	28237869	37252605	6658718	8481234
C	34983213	45945073	28293415	37415387	6689798	8529686
Total	192898192	254160527	155039354	205173148	37858838	48987379

## Sheet: Supplementary Table S7
Supplementary Table S7. Simple sequence repeat (SSR) distribution in the assembled genome sequences.
SSR pattern	Mx23Hm (ITR_r1.0)				0431-1 (ITRk_r1.0)
	Number of SSRs in genome assembly	Frequency (number/100 kb)			Number of SSRs in genome assembly	Frequency (number/100 kb)
		Overall	Exon	Intron		Overall	Exon	Intron
AC	6828	1.33	0	2.15	6429	0.9	0.01	1.36
AG	6726	1.31	0.21	1.83	7370	1.03	0.22	1.23
AT	40969	7.99	0.01	7.89	23064	3.24	0.01	3.68
CG	108	0.02	0	0.02	78	0.01	0	0.01
Subtotal	54631	10.65	0.22	11.89	36941	5.18	0.24	6.28
AAC	2596	0.51	0.4	0.52	3011	0.42	0.33	0.39
AAG	3326	0.65	1.47	0.64	4419	0.62	1.4	0.52
AAT	24141	4.71	0.19	4.15	22310	3.13	0.16	2.69
ACC	755	0.15	0.49	0.11	917	0.13	0.44	0.05
ACG	101	0.02	0.1	0.01	143	0.02	0.09	0.01
ACT	550	0.11	0.11	0.12	604	0.08	0.09	0.1
AGC	383	0.07	0.47	0.03	481	0.07	0.43	0.02
AGG	518	0.1	0.58	0.04	654	0.09	0.51	0.03
ATC	1379	0.27	0.92	0.2	1874	0.26	0.89	0.18
CCG	870	0.17	1.27	0.01	1076	0.15	1.05	0.02
Subtotal	34619	6.76	6	5.83	35489	4.97	5.39	4.01
AAAC	949	0.18	0	0.41	1248	0.18	0.01	0.29
AAAG	639	0.12	0.01	0.22	872	0.12	0.01	0.17
AAAT	7147	1.39	0	2.04	8663	1.22	0	1.49
AACC	49	0.01	0	0.02	76	0.01	0	0.02
AACG	3	0	0	0	4	0	0	0
AACT	57	0.01	0	0.02	78	0.01	0	0.03
AAGC	53	0.01	0.01	0.01	75	0.01	0.01	0.01
AAGG	32	0.01	0	0.01	52	0.01	0	0.01
AAGT	6	0	0	0	10	0	0	0
AATC	118	0.02	0	0.06	176	0.02	0	0.06
AATG	129	0.03	0	0.05	171	0.02	0	0.04
AATT	1118	0.22	0	0.26	1275	0.18	0	0.18
ACAG	43	0.01	0	0.02	56	0.01	0	0.01
ACCC	80	0.02	0	0.01	97	0.01	0	0.01
ACCG	8	0	0	0	16	0	0	0.01
ACCT	30	0.01	0	0.02	43	0.01	0	0.01
ACGC	40	0.01	0	0.01	30	0	0	0
ACGG	3	0	0	0	5	0	0	0
ACGT	23	0	0	0	17	0	0	0
ACTC	45	0.01	0	0.02	53	0.01	0	0.01
ACTG	7	0	0	0.01	7	0	0	0
AGCC	32	0.01	0.01	0.01	40	0.01	0	0.01
AGCG	20	0	0.01	0.01	21	0	0	0
AGCT	176	0.03	0	0.07	257	0.04	0	0.07
AGGC	64	0.01	0.01	0.02	57	0.01	0	0.01
AGGG	86	0.02	0.01	0.03	91	0.01	0	0.02
ATAC	1843	0.36	0	0.4	1523	0.21	0	0.26
ATAG	259	0.05	0	0.07	321	0.05	0	0.06
ATCC	78	0.02	0	0.02	93	0.01	0	0.02
ATCG	15	0	0	0	20	0	0	0.01
ATGC	269	0.05	0	0.09	355	0.05	0	0.08
CCCG	8	0	0	0	10	0	0	0
CCGG	10	0	0	0	14	0	0	0
Subtotal	13439	2.61	0.06	3.91	15826	2.21	0.03	2.89
AAAAC	598	0.12	0	0.21	829	0.12	0	0.16
AAAAG	225	0.04	0	0.06	310	0.04	0	0.05
AAAAT	1076	0.21	0	0.39	1349	0.19	0	0.25
AAACC	21	0	0	0.01	24	0	0	0.01
AAACG	6	0	0	0	9	0	0	0
AAACT	15	0	0	0.01	11	0	0	0
AAAGC	16	0	0	0.01	16	0	0	0
AAAGG	13	0	0	0.01	21	0	0	0
AAAGT	14	0	0	0	20	0	0	0
AAATC	23	0	0	0.01	35	0	0	0.01
AAATG	25	0	0	0.01	37	0.01	0	0.01
AAATT	105	0.02	0	0.04	127	0.02	0	0.02
AACAC	14	0	0	0.01	22	0	0	0
AACAG	8	0	0	0	7	0	0	0
AACAT	9	0	0	0.01	6	0	0	0
AACCC	12	0	0	0.01	9	0	0	0
AACCG	60	0.01	0	0.01	42	0.01	0	0
AACCT	2	0	0	0	7	0	0	0
AACGC	1	0	0	0	2	0	0	0
AACGG	1	0	0	0	-	-	-	-
AACGT	3	0	0	0	5	0	0	0
AACTC	7	0	0	0	15	0	0	0
AACTG	3	0	0	0	9	0	0	0
AAGAC	2	0	0	0	2	0	0	0
AAGAG	49	0.01	0	0.01	57	0.01	0	0.01
AAGAT	10	0	0	0	14	0	0	0
AAGCC	3	0	0	0	5	0	0	0
AAGCG	3	0	0	0	-	-	-	-
AAGCT	22	0	0	0.01	34	0	0	0.01
AAGGC	2	0	0	0	4	0	0	0
AAGGG	5	0	0	0	10	0	0	0
AAGGT	1	0	0	0	1	0	0	0
AAGTC	2	0	0	0	4	0	0	0
AAGTG	4	0	0	0	5	0	0	0
AATAC	16	0	0	0	20	0	0	0
AATAG	15	0	0	0.01	15	0	0	0
AATAT	311	0.06	0	0.1	310	0.04	0	0.07
AATCC	12	0	0	0.02	10	0	0	0
AATCG	2	0	0	0	3	0	0	0
AATCT	32	0.01	0	0	36	0.01	0	0
AATGC	9	0	0	0.01	10	0	0	0
AATGG	13	0	0	0	17	0	0	0
AATGT	2	0	0	0	9	0	0	0
AATTC	30	0.01	0	0.01	53	0.01	0	0.02
ACACC	12	0	0	0	6	0	0	0
ACACT	9	0	0	0	11	0	0	0
ACAGC	4	0	0	0	3	0	0	0
ACAGG	1	0	0	0	1	0	0	0
ACAGT	4	0	0	0	6	0	0	0
ACCAG	4	0	0	0	6	0	0	0
ACCCC	50	0.01	0	0.01	52	0.01	0	0.01
ACCCG	233	0.05	0	0.02	248	0.03	0	0.01
ACCCT	6	0	0	0	4	0	0	0
ACCGG	2	0	0	0	3	0	0	0
ACCTC	8	0	0	0	12	0	0	0
ACCTG	2	0	0	0	2	0	0	0
ACGAG	2	0	0	0	6	0	0	0
ACGCC	1	0	0	0	3	0	0	0
ACGGC	-	-	-	-	1	0	0	0
ACGGG	2	0	0	0	1	0	0	0
ACTAG	6	0	0	0	17	0	0	0
ACTCC	3	0	0	0	4	0	0	0
ACTCG	1	0	0	0	3	0	0	0
ACTCT	4	0	0	0	5	0	0	0
ACTGC	8	0	0	0	6	0	0	0
ACTGG	6	0	0	0	5	0	0	0
AGAGC	5	0	0	0	8	0	0	0
AGAGG	25	0	0	0.01	25	0	0	0
AGCCC	2	0	0	0	2	0	0	0
AGCCG	7	0	0	0	8	0	0	0
AGCCT	8	0	0	0	5	0	0	0
AGCGC	-	-	-	-	1	0	0	0
AGCGG	-	-	-	-	1	0	0	0
AGCTC	11	0	0	0	13	0	0	0
AGGCC	16	0	0	0.01	24	0	0	0.01
AGGCG	2	0	0	0	2	0	0	0
AGGGC	5	0	0	0	6	0	0	0
AGGGG	17	0	0	0	19	0	0	0
ATACC	4	0	0	0	9	0	0	0
ATACT	15	0	0	0.01	24	0	0	0.01
ATAGC	5	0	0	0	4	0	0	0
ATAGG	13	0	0	0	15	0	0	0.01
ATATC	35	0.01	0	0.02	51	0.01	0	0.01
ATCAC	7	0	0	0	8	0	0	0
ATCAG	51	0.01	0	0.02	67	0.01	0	0.01
ATCCC	11	0	0	0.01	11	0	0	0
ATCCG	10	0	0	0	12	0	0	0
ATCGC	1	0	0	0	-	-	-	-
ATCTC	27	0.01	0	0.01	32	0	0	0
ATGAC	2	0	0	0	3	0	0	0
ATGCC	2	0	0	0	5	0	0	0
CCCCG	32	0.01	0.01	0.01	28	0	0	0
CCCGG	5	0	0	0	11	0	0	0
Subtotal	3488	0.59	0.01	1.1	4330	0.52	0	0.69
AAAAAC	215	0.04	0	0.07	280	0.04	0	0.06
AAAAAG	97	0.02	0	0.03	131	0.02	0	0.01
AAAAAT	328	0.06	0	0.11	467	0.07	0	0.08
AAAACC	7	0	0	0	24	0	0	0
AAAACG	1	0	0	0	1	0	0	0
AAAACT	4	0	0	0	5	0	0	0
AAAAGC	3	0	0	0	3	0	0	0
AAAAGG	13	0	0.01	0	12	0	0.01	0
AAAAGT	1	0	0	0	1	0	0	0
AAAATC	12	0	0	0.01	15	0	0	0
AAAATG	6	0	0	0	10	0	0	0
AAAATT	63	0.01	0	0.01	81	0.01	0	0.01
AAACAC	6	0	0	0	9	0	0	0
AAACAG	6	0	0	0	3	0	0	0
AAACAT	3	0	0	0	3	0	0	0
AAACCC	3	0	0	0	6	0	0	0
AAACCG	19	0	0	0	40	0.01	0	0
AAACCT	10	0	0	0	7	0	0	0
AAACGG	1	0	0	0	1	0	0	0
AAACTC	1	0	0	0	1	0	0	0
AAACTG	1	0	0	0	2	0	0	0
AAACTT	1	0	0	0	-	-	-	-
AAAGAC	1	0	0	0	-	-	-	-
AAAGAG	8	0	0.01	0	10	0	0	0
AAAGAT	6	0	0	0	1	0	0	0
AAAGCC	3	0	0	0	4	0	0	0
AAAGCG	1	0	0	0	2	0	0	0
AAAGCT	2	0	0	0	-	-	-	-
AAAGGC	-	-	-	-	3	0	0	0
AAAGGG	6	0	0	0	5	0	0	0
AAAGGT	-	-	-	-	2	0	0	0
AAAGTC	1	0	0	0	-	-	-	-
AAAGTG	1	0	0	0	3	0	0	0
AAAGTT	1	0	0	0	2	0	0	0
AAATAC	1	0	0	0	2	0	0	0
AAATAG	3	0	0	0	5	0	0	0
AAATAT	36	0.01	0	0.02	35	0	0	0.01
AAATCC	6	0	0	0	7	0	0	0
AAATCG	-	-	-	-	1	0	0	0
AAATCT	3	0	0	0	2	0	0	0
AAATGC	3	0	0	0	5	0	0	0
AAATGG	5	0	0.01	0	8	0	0	0
AAATGT	1	0	0	0	2	0	0	0
AAATTC	5	0	0	0	7	0	0	0
AAATTG	5	0	0	0	10	0	0	0
AAATTT	8	0	0	0	9	0	0	0
AACAAG	4	0	0	0	7	0	0	0
AACACC	6	0	0	0	8	0	0	0
AACACG	9	0	0	0	9	0	0	0
AACAGC	24	0	0.02	0	24	0	0.02	0
AACAGG	5	0	0.01	0	2	0	0	0
AACAGT	5	0	0	0	5	0	0	0
AACATC	2	0	0	0	2	0	0	0
AACATG	3	0	0	0	3	0	0	0
AACCAC	1	0	0	0	4	0	0	0
AACCAG	5	0	0	0	7	0	0	0
AACCAT	1	0	0	0	2	0	0	0
AACCCC	3	0	0	0	5	0	0	0
AACCCG	6	0	0.01	0	-	-	-	-
AACCCT	44	0.01	0.01	0	60	0.01	0.01	0
AACCGG	7	0	0	0	5	0	0	0
AACCGT	1	0	0	0	1	0	0	0
AACCTC	6	0	0.01	0	8	0	0	0
AACCTG	1	0	0	0	1	0	0	0
AACCTT	1	0	0	0	2	0	0	0
AACGAC	6	0	0	0	4	0	0	0
AACGAT	6	0	0	0	4	0	0	0
AACGGC	-	-	-	-	4	0	0	0
AACGGT	-	-	-	-	1	0	0	0
AACGTC	1	0	0	0	-	-	-	-
AACTAC	3	0	0	0	4	0	0	0
AACTAG	1	0	0	0	1	0	0	0
AACTAT	1	0	0	0	2	0	0	0
AACTCC	4	0	0	0	3	0	0	0
AACTCG	-	-	-	-	3	0	0	0
AACTCT	-	-	-	-	1	0	0	0
AACTGC	3	0	0	0	-	-	-	-
AACTGG	3	0	0	0	-	-	-	-
AACTTC	3	0	0	0	2	0	0	0
AACTTG	1	0	0	0	1	0	0	0
AAGACC	1	0	0	0	-	-	-	-
AAGACG	2	0	0	0	1	0	0	0
AAGAGC	1	0	0	0	1	0	0	0
AAGAGG	19	0	0.03	0	24	0	0.03	0
AAGATC	1	0	0	0	1	0	0	0
AAGATG	19	0	0.02	0	24	0	0.02	0
AAGCAC	3	0	0	0	-	-	-	-
AAGCAG	1	0	0	0	1	0	0	0
AAGCCC	1	0	0	0	1	0	0	0
AAGCCG	1	0	0	0	1	0	0	0
AAGCCT	2	0	0	0	1	0	0	0
AAGCGG	2	0	0	0	-	-	-	-
AAGCTC	1	0	0	0	2	0	0	0
AAGCTG	2	0	0	0	1	0	0	0
AAGGAC	2	0	0	0	1	0	0	0
AAGGAG	15	0	0.02	0	21	0	0.02	0
AAGGAT	5	0	0.01	0	5	0	0.01	0
AAGGGC	-	-	-	-	1	0	0	0
AAGGGG	7	0	0	0	5	0	0	0
AAGGGT	1	0	0	0	1	0	0	0
AAGGTC	-	-	-	-	2	0	0	0
AAGGTG	6	0	0	0	7	0	0	0
AAGTAC	1	0	0	0	-	-	-	-
AAGTAG	2	0	0	0	-	-	-	-
AAGTAT	-	-	-	-	1	0	0	0
AAGTCC	1	0	0	0	1	0	0	0
AAGTCT	-	-	-	-	2	0	0	0
AAGTGC	1	0	0	0	1	0	0	0
AAGTGG	3	0	0	0	4	0	0	0
AAGTGT	1	0	0	0	-	-	-	-
AATAAC	167	0.03	0	0.02	134	0.02	0	0.01
AATAAG	1	0	0	0	2	0	0	0
AATACC	3	0	0	0	1	0	0	0
AATACG	2	0	0	0	1	0	0	0
AATACT	5	0	0	0	8	0	0	0
AATAGC	5	0	0	0	4	0	0	0
AATAGG	12	0	0	0	12	0	0	0
AATAGT	100	0.02	0	0.01	87	0.01	0	0.01
AATATC	3	0	0	0	3	0	0	0
AATATG	7	0	0	0	11	0	0	0
AATATT	35	0.01	0	0	44	0.01	0	0
AATCAC	5	0	0	0	3	0	0	0
AATCAG	5	0	0	0	2	0	0	0
AATCAT	9	0	0	0	12	0	0	0
AATCCC	5	0	0	0	5	0	0	0
AATCCT	4	0	0	0	5	0	0	0
AATCGC	1	0	0	0	4	0	0	0
AATCGG	7	0	0	0	16	0	0	0
AATCGT	-	-	-	-	1	0	0	0
AATCTC	1	0	0	0	5	0	0	0
AATCTG	2	0	0	0	2	0	0	0
AATCTT	1	0	0	0	1	0	0	0
AATGAC	-	-	-	-	4	0	0	0
AATGAG	1	0	0	0	-	-	-	-
AATGAT	27	0.01	0	0	35	0	0	0
AATGCC	2	0	0	0	1	0	0	0
AATGCT	4	0	0	0	2	0	0	0
AATGGC	1	0	0	0	2	0	0	0
AATGGG	16	0	0.02	0	13	0	0	0
AATGGT	5	0	0	0	7	0	0	0
AATGTG	3	0	0	0	-	-	-	-
AATGTT	1	0	0	0	3	0	0	0
AATTAC	1	0	0	0	6	0	0	0
AATTAG	3	0	0	0	1	0	0	0
AATTAT	39	0.01	0	0.01	44	0.01	0	0
AATTCC	11	0	0	0	14	0	0.01	0
AATTCG	4	0	0	0	3	0	0	0
ACACAG	1	0	0	0	3	0	0	0
ACACCC	2	0	0	0	5	0	0	0
ACACGC	3	0	0	0	7	0	0	0
ACACTC	2	0	0	0	3	0	0	0
ACAGAG	-	-	-	-	1	0	0	0
ACAGCC	4	0	0.01	0	3	0	0	0
ACAGGC	1	0	0	0	2	0	0	0
ACAGGG	1	0	0	0	-	-	-	-
ACAGTC	1	0	0	0	-	-	-	-
ACCACG	2	0	0	0	2	0	0	0
ACCAGC	1	0	0	0	-	-	-	-
ACCCCC	12	0	0	0	20	0	0	0
ACCCCG	4	0	0	0	-	-	-	-
ACCCCT	5	0	0	0	5	0	0	0
ACCCGC	6	0	0	0	9	0	0	0
ACCCGG	1	0	0	0	-	-	-	-
ACCCGT	1	0	0	0	-	-	-	-
ACCCTC	4	0	0	0	2	0	0	0
ACCGCC	10	0	0.01	0	16	0	0.01	0
ACCGCT	-	-	-	-	1	0	0	0
ACCGTC	1	0	0	0	2	0	0	0
ACCGTG	-	-	-	-	2	0	0	0
ACCTCC	9	0	0.01	0	8	0	0.01	0
ACCTCG	1	0	0	0	1	0	0	0
ACCTCT	1	0	0	0	3	0	0	0
ACCTGC	2	0	0	0	3	0	0	0
ACCTGG	2	0	0	0	-	-	-	-
ACGAGG	2	0	0	0	4	0	0	0
ACGCAG	2	0	0	0	-	-	-	-
ACGCCC	1	0	0	0	2	0	0	0
ACGCCG	3	0	0	0	2	0	0	0
ACGCGC	1	0	0	0	-	-	-	-
ACGCGG	-	-	-	-	4	0	0	0
ACGGAG	1	0	0	0	1	0	0	0
ACGGCC	1	0	0	0	-	-	-	-
ACGGCG	1	0	0	0	4	0	0	0
ACGGGG	51	0.01	0.02	0	32	0	0.01	0
ACTACC	16	0	0.01	0	16	0	0.01	0
ACTCAG	1	0	0	0	-	-	-	-
ACTCCC	2	0	0	0	1	0	0	0
ACTCCG	2	0	0	0	1	0	0	0
ACTCCT	2	0	0	0	5	0	0	0
ACTCTC	3	0	0	0	6	0	0	0
ACTGCC	1	0	0	0	2	0	0	0
ACTGCG	-	-	-	-	1	0	0	0
ACTGCT	25	0	0.02	0	25	0	0.02	0.01
ACTGGC	1	0	0	0	1	0	0	0
ACTGGG	2	0	0	0	2	0	0	0
AGAGCG	2	0	0	0	2	0	0	0
AGAGCT	1	0	0	0	1	0	0	0
AGAGGC	1	0	0	0	4	0	0	0
AGAGGG	18	0	0	0.01	21	0	0	0
AGCAGG	-	-	-	-	2	0	0	0
AGCCCC	1	0	0	0	1	0	0	0
AGCCCG	3	0	0	0	-	-	-	-
AGCCCT	-	-	-	-	1	0	0	0
AGCCGC	-	-	-	-	1	0	0	0
AGCCGG	3	0	0	0	4	0	0	0
AGCCTC	2	0	0	0	3	0	0	0
AGCCTG	4	0	0.01	0	2	0	0	0
AGCGGG	1	0	0	0	3	0	0	0
AGCTCC	1	0	0	0	2	0	0	0
AGCTCG	14	0	0.01	0	13	0	0.01	0
AGGCCC	1	0	0	0	2	0	0	0
AGGCGG	4	0	0	0	7	0	0.01	0
AGGGCC	1	0	0	0	2	0	0	0
AGGGCG	2	0	0	0	-	-	-	-
AGGGGC	1	0	0	0	1	0	0	0
AGGGGG	7	0	0	0	11	0	0	0
ATACAC	10	0	0	0	7	0	0	0
ATACAG	1	0	0	0	3	0	0	0
ATACCC	-	-	-	-	1	0	0	0
ATACTC	3	0	0	0	9	0	0	0
ATAGAG	11	0	0	0	14	0	0	0
ATAGCC	3	0	0	0	4	0	0	0
ATAGGG	7	0	0	0.01	6	0	0	0
ATAGTG	1	0	0	0	3	0	0	0
ATATAC	88	0.02	0	0.01	46	0.01	0	0.01
ATATAG	99	0.02	0	0.01	94	0.01	0	0
ATATCC	-	-	-	-	1	0	0	0
ATATGC	1	0	0	0	1	0	0	0
ATCACC	7	0	0.01	0	10	0	0.01	0
ATCACG	1	0	0	0	1	0	0	0
ATCAGG	1	0	0	0	-	-	-	-
ATCATG	3	0	0	0	-	-	-	-
ATCCCC	6	0	0	0	4	0	0	0
ATCCTC	1	0	0	0	3	0	0	0
ATCGCC	2	0	0	0	1	0	0	0
ATCGGC	1	0	0	0	2	0	0	0
ATCGTC	9	0	0.01	0	3	0	0	0
ATCTAC	8	0	0	0	6	0	0	0
ATCTAG	-	-	-	-	1	0	0	0
ATCTCC	6	0	0.01	0	9	0	0	0
ATCTCG	1	0	0	0	-	-	-	-
ATCTGC	2	0	0	0	1	0	0	0
ATCTGG	1	0	0	0	-	-	-	-
ATGACC	1	0	0	0	-	-	-	-
ATGAGC	-	-	-	-	1	0	0	0
ATGCCC	2	0	0	0	2	0	0	0
ATGGCC	-	-	-	-	2	0	0	0
ATGTAC	2	0	0	0	-	-	-	-
ATGTGC	-	-	-	-	1	0	0	0
CCCCCG	3	0	0	0	2	0	0	0
CCCGCG	2	0	0	0	-	-	-	-
CCCGGG	-	-	-	-	1	0	0	0
CCGGCG	3	0	0	0	3	0	0	0
Subtotal	2220	0.28	0.32	0.33	2552	0.23	0.22	0.21
Total	108397	20.89	6.61	23.06	95138	13.11	5.88	14.08

## Sheet: Supplementary Table S8
Supplementary Table S8. Numbers of putative tRNA-encoding genes identified in the assembled genome sequences.
Encode gene	Mx23Hm	0431-1	Core candidates		Line-specific
	ITR_r1.0	ITRk_r1.0	Mx23Hm (ITR_r1.0)	0431-1 (ITRk_r1.0)	Mx23Hm (ITR_r1.0)	0431-1 (ITRk_r1.0)
Ala	118	188	86	128	32	60
Arg	142	240	105	154	37	86
Asn	74	111	42	62	32	49
Asp	91	117	49	74	42	43
Cys	45	74	31	40	14	34
Gln	52	82	46	68	6	14
Glu	93	148	60	97	33	51
Gly	139	208	86	123	53	85
His	45	63	27	44	18	19
Ile	83	120	56	81	27	39
Leu	196	295	130	195	66	100
Lys	137	218	87	126	50	92
Met	111	155	69	108	42	47
Phe	44	56	31	45	13	11
Pro	121	195	85	125	36	70
Ser	142	224	95	148	47	76
Thr	100	151	58	95	42	56
Trp	33	40	25	31	8	9
Tyr	49	62	28	38	21	24
Val	137	209	87	146	50	63
Subtotal	1952	2956	1283	1928	669	1028
Subtotal (%)	93.4418	93.3081	96.1049	96.1117	88.7268	88.4682
Pseudoa)	129	196	47	73	82	123
SeCa)	3	5	1	1	2	4
Supa)	2	3	1	2	1	1
Undeta)	3	8	3	2	0	6
Total	2089	3168	1335	2006	754	1162
a) Pseudo, SeC, Sup, and Undet represent pseudogenes, selenocysteine tRNAs, possible suppressor tRNAs, and tRNAs with undetermined/unknown isotypes, respectively.

## Sheet: Supplementary Table S9
Supplementary Table S9. Number of putative rRNAs encoding genes identified in the assembled genome sequences.
	Mx23Hm	0431-1	Core candidates		Line-specific
	ITR_r1.0	ITRk_r1.0	Mx23Hm (ITR_r1.0)	0431-1 (ITRk_r1.0)	Mx23Hm (ITR_r1.0)	0431-1 (ITRk_r1.0)
5.8S rRNAa)	12	16	2	4	10	12
18S rRNAa)	223	148	27	28	196	120
25S rRNAa)	241	135	36	44	205	91
Total	476	299	65	76	411	223
a) Accession numbers used for identification of 5.8S, 18S, and 25S rRNAs are X52320.1, X16077.1, and X52320.1, respectively.

## Sheet: Supplementary Table S10
Supplementary Table S10. Comparison of the statistics of CDSs predicted by Augustus and geneid.
		Mx23Hm					0431-1
		ITR_r1.0	Augustus		geneid		ITRk_r1.0	Augustus		geneid
			ITR_r1.0_cds	ITR_r1.0_cds (≥300 bases) a)	All	≥300 bases a)		ITRk_r1.0_cds	ITRk_r1.0_cds (≥300 bases) a)	All	≥300 bases a)
Total	A	108919552	17005866	16395517	18038500	15716119	155339270	23679723	22243070	25194400	20723981
	T	108380339	16147525	15557033	15869560	14103608	154432148	22351138	20951108	21817620	18282483
	G	60024339	15731272	15036672	15946103	13945639	86821603	22085613	20518796	22200025	18314068
	C	60253902	13542679	12950349	13519055	11889435	87276414	18964733	17660993	18759252	15601266
	N	175412753	41089	40850	622	573	228286152	147359	145816	2845	2656
	Total	512990885	62468431	59980421	63373840	55655374	712155587	87228566	81519783	87974142	72924454
	G+C%	23.4	46.9	46.7	46.5	46.4	24.4	47.1	46.8	46.6	46.5
	Total (ACGT)	337578132	62427342	59939571	63373218	55654801	483869435	87081207	81373967	87971297	72921798
	G+C% (ACGT)	35.6	46.9	46.7	46.5	46.4	36	47.1	46.9	46.6	46.5
All	Number of sequences	77400	62403	50689	104524	50515	181194	109449	82217	186421	78357
	Total length (bases)	512990885	62468431	59980421	63373840	55655374	712155587	87228566	81519783	87974142	72924454
	Average length (bases)	6627.79	1001.05	1183.3	606.309	1101.76	3930.35	796.979	991.52	471.911	930.669
	Max length (bases)	910847	18198	18198	15210	15210	1352076	16869	16869	15435	15435
	Min length (bases)	300	5	300	4	300	300	3	300	3	300
	N50 length (bases)	42586	1536	1590	1338	1524	36283	1230	1332	981	1234
≥100 b	Number of sequences	-	62002	-	86307	-	-	108317	-	147020	-
	Total length (bases)	-	62439338	-	62326917	-	-	87144137	-	85722617	-
	Average length (bases)	-	1007.05	-	722.154	-	-	804.529	-	583.068	-
≥300 b	Number of sequences	77400	50689	50689	50515	50515	181194	82217	82217	78357	78357
	Total length (bases)	512990885	59980421	59980421	55655374	55655374	712155587	81519783	81519783	72924454	72924454
	Average length (bases)	6627.79	1183.3	1183.3	1101.76	1101.76	3930.35	991.52	991.52	930.669	930.669
≥500 b	Number of sequences	52239	37962	37962	35559	35559	98224	54544	54544	49598	49598
	Total length (bases)	503489384	55002030	55002030	49885523	49885523	681432337	70799568	70799568	61826874	61826874
	Average length (bases)	9638.19	1448.87	1448.87	1402.89	1402.89	6937.53	1298.03	1298.03	1246.56	1246.56
≥1 kb	Number of sequences	39433	22327	22327	19977	19977	56433	26428	26428	23360	23360
	Total length (bases)	494841789	43788176	43788176	38773119	38773119	653410539	50949085	50949085	43349727	43349727
	Average length (bases)	12548.9	1961.22	1961.22	1940.89	1940.89	11578.5	1927.84	1927.84	1855.72	1855.72
≥2 kb	Number of sequences	35805	7446	7446	6683	6683	32351	8440	8440	6943	6943
	Total length (bases)	490013081	22828115	22828115	20048973	20048973	615993728	26018385	26018385	20623718	20623718
	Average length (bases)	13685.6	3065.82	3065.82	3000	3000	19040.9	3082.75	3082.75	2970.43	2970.43
≥3 kb	Number of sequences	19744	2807	2807	2383	2383	24648	3285	3285	2395	2395
	Total length (bases)	446052885	11641009	11641009	9684855	9684855	597902783	13586000	13586000	9669158	9669158
	Average length (bases)	22591.8	4147.14	4147.14	4064.14	4064.14	24257.7	4135.77	4135.77	4037.23	4037.23
≥4 kb	Number of sequences	16470	1196	1196	908	908	22139	1358	1358	910	910
	Total length (bases)	435365009	6143742	6143742	4672338	4672338	589405037	6987438	6987438	4592569	4592569
	Average length (bases)	26433.8	5136.91	5136.91	5145.75	5145.75	26622.9	5145.39	5145.39	5046.78	5046.78
≥5 kb	Number of sequences	16071	491	491	359	359	20253	586	586	330	330
	Total length (bases)	433572093	3012142	3012142	2238951	2238951	580987248	3561956	3561956	2028799	2028799
	Average length (bases)	26978.5	6134.71	6134.71	6236.63	6236.63	28686.5	6078.42	6078.42	6147.88	6147.88
a) CDSs ≥300 bases are considered for comparison between Augustus and geneid.

[truncated: 7 more sheets: Supplementary Table S11, Supplementary Table S12, Supplementary Tale S13, Supplementary Table S14, Supplementary Table S15, Supplementary Table S16, Supplementary Table S17]
